# Supplementary material for: Neonatal Hypoglycemia: A Systematic Review of International and Local Clinical Guidelines with Clinical Implications
Source: J Clin Med. 2026 May 19;15(10):3921. doi: 10.3390/jcm15103921 (PMC13207171; doi:10.3390/jcm15103921)
Supplement: Supplementary file 1 [file jcm-15-03921-s001.zip]

Archive with 1 entries (1 files):
- jcm-4231125-supplementary.pdf
